# Supplementary material for: Modification of Commercial 3D Fused Deposition Modeling Printer for Extrusion Printing of Hydrogels
Source: Polymers (Basel). 2022 Dec 17;14(24):5539. doi: 10.3390/polym14245539 (PMC9784586; doi:10.3390/polym14245539)
Supplement: Supplementary file 1 [file polymers-14-05539-s001.zip]

Archive with 10 entries (10 files):
- 3D files.zip
- CE5_square_for_gel.3mf
- continuous print script.zip
- decription.docx
- drop printing_scripts.zip
- first_layer_square_2x2cm__20%infill_skirt.gcode
- polymers-2058878-supplementary3.pdf
- square.stl
- square_2x2cm__20%infill_skirt.gcode
- videos.rar
