# Supplementary material for: Modification of Commercial 3D Fused Deposition Modeling Printer for Extrusion Printing of Hydrogels
Source: Polymers (Basel). 2022 Dec 17;14(24):5539. doi: 10.3390/polym14245539 (PMC9784586; doi:10.3390/polym14245539)
Supplement: Supplementary file 1 [file polymers-14-05539-s001.zip › first_layer_square_2x2cm__20%infill_skirt.gcode]

; Hi there!
M82 ;absolute extrusion mode
M201 X500.00 Y500.00 Z100.00 E5000.00 ;Setup machine max acceleration
M203 X500.00 Y500.00 Z10.00 E50.00 ;Setup machine max feedrate
M204 P500.00 R1000.00 T500.00 ;Setup Print/Retract/Travel acceleration
M205 X0.00 Y0.00 Z0.00 E5.00 ;Setup Jerk
M220 S100 ;Reset Feedrate
M221 S100 ;Reset Flowrate

M302 S0      ; always allow extrusion (disable checking)
M92 E160     ; 1 coordinate unit of E correlates 0.1 Pi)
G92 E0
; Pump constant = 0.12
;LAYER:0
M107
G0 F6000 X100.0 Y130.0 Z11.7 
G0 X99.36 Y132.177 
;TYPE:SKIRT
G1 F1200 X99 Y132 E0.048 
G1 X99 Y131 E0.168 
G1 X100 Y131 E0.288 
G1 X100 Y130 E0.408 
G1 X100 Y130 E0.408 
G1 X100 Y130 E0.408 
G1 X101 Y130 E0.528 
G1 X101 Y129 E0.648 
G1 X102 Y129 E0.768 
G1 X102 Y129 E0.768 
G1 X121 Y129 E3.048 
G1 X122 Y129 E3.168 
G1 X122 Y129 E3.168 
G1 X122 Y130 E3.288 
G1 X123 Y130 E3.408 
G1 X123 Y130 E3.408 
G1 X123 Y130 E3.408 
G1 X124 Y131 E3.578 
G1 X124 Y131 E3.578 
G1 X124 Y131 E3.578 
G1 X124 Y132 E3.698 
G1 X124 Y151 E5.978 
G1 X124 Y152 E6.098 
G1 X124 Y152 E6.098 
G1 X124 Y152 E6.098 
G1 X123 Y153 E6.268 
G1 X123 Y153 E6.268 
G1 X123 Y153 E6.268 
G1 X122 Y154 E6.438 
G1 X122 Y154 E6.438 
G1 X122 Y154 E6.438 
G1 X121 Y154 E6.558 
G1 X102 Y154 E8.838 
G1 X102 Y154 E8.838 
G1 X101 Y154 E8.958 
G1 X101 Y154 E8.958 
G1 X100 Y153 E9.128 
G1 X100 Y153 E9.128 
G1 X100 Y153 E9.128 
G1 X100 Y152 E9.248 
G1 X99 Y152 E9.368 
G1 X99 Y152 E9.368 
G1 X99 Y151 E9.488 
G1 X99 Y132 E11.768 
;MESH:Surprising Inari-Habbi.stl
G0 F6000 X101.98 Y132.177 
G0 X101.76 Y151.333 
;TYPE:WALL-OUTER
G1 F1200 X121 Y151 E14.077 
G1 X121 Y142 E15.157 
G1 X121 Y132 E16.357 
G1 X102 Y132 E18.637 
G1 X102 Y151 E20.917 
G0 F6000 X102.742 Y151.253 
;TYPE:FILL
G1 F1200 X108 Y132 E23.312 
G0 F6000 X107.952 Y132.433 
G0 X110.325 Y132.433 
G0 X110.325 Y131.812 
G1 F1200 X121 Y143 E25.168 
G0 F6000 X120.66 Y142.767 
G0 X120.66 Y145.139 
G0 X121.278 Y145.139 
G1 F1200 X102 Y150 E27.554 
G0 F6000 X102.46 Y150.348 
G0 X102.46 Y148.783 
G0 X101.839 Y148.783 
G1 F1200 X104 Y151 E27.926 
G0 F6000 X104.308 Y150.633 
G0 X108.954 Y150.633 
G0 X108.954 Y151.253 
G1 F1200 X114 Y132 E30.314 
G0 F6000 X114.163 Y132.433 
G0 X118.81 Y132.433 
G0 X118.81 Y131.812 
G1 F1200 X121 Y134 E30.685 
G0 F6000 X120.66 Y134.281 
G0 X120.66 Y132.716 
G0 X121.279 Y132.716 
G1 F1200 X102 Y138 E33.084 
G0 F6000 X102.46 Y137.924 
G0 X102.46 Y140.298 
G0 X101.839 Y140.298 
G1 F1200 X113 Y151 E34.94 
G0 F6000 X112.794 Y150.633 
G0 X115.166 Y150.633 
G0 X115.166 Y151.252 
G1 F1200 X120 Y132 E37.322 
G0 F6000 X120.375 Y132.433 
G0 X120.66 Y138.927 
G0 X121.279 Y138.927 
G1 F1200 X102 Y144 E39.714 
G0 F6000 X102.46 Y144.136 
G0 X102.43 Y132.403 
G0 X101.839 Y131.812 
G1 F1200 X121 Y151 E42.968 
G0 F6000 X120.36 Y150.451 
;MESH:NONMESH
G0 F300 X120.36 Y150.451 Z11.9 
G0 F6000 X102.03 Y151.063 
G0 X101.76 Y151.333 
;TIME_ELAPSED:23.448895
G0 X140 Y0 Z21.7 F3000 ; move away
