# Supplementary material for: Modification of Commercial 3D Fused Deposition Modeling Printer for Extrusion Printing of Hydrogels
Source: Polymers (Basel). 2022 Dec 17;14(24):5539. doi: 10.3390/polym14245539 (PMC9784586; doi:10.3390/polym14245539)
Supplement: Supplementary file 1 [file polymers-14-05539-s001.zip › square_2x2cm__20%infill_skirt.gcode]

;FLAVOR:Marlin
;TIME:341
;Filament used: 0.223145m
;Layer height: 0.2
;MINX:97.8
;MINY:97.8
;MINZ:0.2
;MAXX:122.2
;MAXY:122.2
;MAXZ:5
;Generated with Cura_SteamEngine main
M140 S50
M105
M190 S50
M104 S200
M105
M109 S200
M82 ;absolute extrusion mode
M201 X500.00 Y500.00 Z100.00 E5000.00 ;Setup machine max acceleration
M203 X500.00 Y500.00 Z10.00 E50.00 ;Setup machine max feedrate
M204 P500.00 R1000.00 T500.00 ;Setup Print/Retract/Travel acceleration
M205 X8.00 Y8.00 Z0.40 E5.00 ;Setup Jerk
M220 S100 ;Reset Feedrate
M221 S100 ;Reset Flowrate

G28 ;Home

G92 E0 ;Reset Extruder
G1 Z2.0 F3000 ;Move Z Axis up
G1 X10.1 Y20 Z0.28 F5000.0 ;Move to start position
G1 X10.1 Y200.0 Z0.28 F1500.0 E15 ;Draw the first line
G1 X10.4 Y200.0 Z0.28 F5000.0 ;Move to side a little
G1 X10.4 Y20 Z0.28 F1500.0 E30 ;Draw the second line
G92 E0 ;Reset Extruder
G1 Z2.0 F3000 ;Move Z Axis up

G92 E0
G92 E0
;LAYER_COUNT:25
;LAYER:0
M107
G0 F6000 X98.44 Y98.467 Z0.2
G0 X97.8 Y100.644
;TYPE:SKIRT
G1 F1200 X97.809 Y99.979 E0.02212
G1 X97.855 Y99.563 E0.03604
G1 X97.978 Y99.162 E0.04999
G1 X98.176 Y98.793 E0.06392
G1 X98.44 Y98.467 E0.07787
G1 X98.761 Y98.198 E0.0918
G1 X99.127 Y97.994 E0.10574
G1 X99.525 Y97.863 E0.11967
G1 X99.947 Y97.81 E0.13382
G1 X100.33 Y97.8 E0.14656
G1 X119.325 Y97.8 E0.77834
G1 X120.023 Y97.81 E0.80156
G1 X120.439 Y97.856 E0.81548
G1 X120.839 Y97.98 E0.82941
G1 X121.209 Y98.178 E0.84336
G1 X121.534 Y98.442 E0.85729
G1 X121.803 Y98.763 E0.87122
G1 X122.007 Y99.129 E0.88516
G1 X122.137 Y99.527 E0.89908
G1 X122.19 Y99.948 E0.9132
G1 X122.2 Y100.33 E0.92591
G1 X122.2 Y119.291 E1.55655
G1 X122.191 Y120.018 E1.58073
G1 X122.146 Y120.435 E1.59468
G1 X122.023 Y120.835 E1.6086
G1 X121.826 Y121.205 E1.62254
G1 X121.562 Y121.531 E1.6365
G1 X121.242 Y121.801 E1.65042
G1 X120.876 Y122.005 E1.66436
G1 X120.478 Y122.136 E1.67829
G1 X120.053 Y122.19 E1.69254
G1 X119.67 Y122.2 E1.70529
G1 X100.679 Y122.2 E2.33693
G1 X99.981 Y122.191 E2.36015
G1 X99.564 Y122.146 E2.3741
G1 X99.164 Y122.022 E2.38803
G1 X98.794 Y121.825 E2.40197
G1 X98.468 Y121.561 E2.41592
G1 X98.198 Y121.241 E2.42985
G1 X97.994 Y120.875 E2.44378
G1 X97.863 Y120.477 E2.45772
G1 X97.81 Y120.05 E2.47203
G1 X97.8 Y119.658 E2.48507
G1 X97.8 Y100.644 E3.11748
;MESH:Surprising Inari-Habbi.stl
G0 F6000 X100.42 Y100.644
G0 X100.2 Y119.8
;TYPE:WALL-OUTER
G1 F1200 X119.8 Y119.8 E3.76938
G1 X119.8 Y110 E4.09533
G1 X119.8 Y100.2 E4.42128
G1 X100.2 Y100.2 E5.07318
G1 X100.2 Y119.8 E5.72507
G0 F6000 X101.182 Y119.72
;TYPE:FILL
G1 F1200 X106.392 Y100.279 E6.3945
G0 F6000 X106.392 Y100.9
G0 X108.765 Y100.9
G0 X108.765 Y100.279
G1 F1200 X119.719 Y111.234 E6.90977
G0 F6000 X119.1 Y111.234
G0 X119.1 Y113.606
G0 X119.718 Y113.606
G1 F1200 X100.28 Y118.815 E7.57909
G0 F6000 X100.9 Y118.815
G0 X100.9 Y117.25
G0 X100.279 Y117.25
G1 F1200 X102.748 Y119.719 E7.69522
G0 F6000 X102.748 Y119.1
G0 X107.394 Y119.1
G0 X107.394 Y119.72
G1 F1200 X112.603 Y100.278 E8.36467
G0 F6000 X112.603 Y100.9
G0 X117.25 Y100.9
G0 X117.25 Y100.279
G1 F1200 X119.719 Y102.748 E8.48081
G0 F6000 X119.1 Y102.748
G0 X119.1 Y101.183
G0 X119.719 Y101.183
G1 F1200 X100.28 Y106.391 E9.15015
G0 F6000 X100.9 Y106.391
G0 X100.9 Y108.765
G0 X100.279 Y108.765
G1 F1200 X111.234 Y119.719 E9.66542
G0 F6000 X111.234 Y119.1
G0 X113.606 Y119.1
G0 X113.606 Y119.719
G1 F1200 X118.815 Y100.279 E10.33481
G0 F6000 X118.815 Y100.9
G0 X119.1 Y107.394
G0 X119.719 Y107.394
G1 F1200 X100.279 Y112.603 E11.00419
G0 F6000 X100.9 Y112.603
G0 X100.87 Y100.87
G0 X100.279 Y100.279
G1 F1200 X119.719 Y119.719 E11.91859
G0 F6000 X118.8 Y118.918
;MESH:NONMESH
G0 F300 X118.8 Y118.918 Z0.4
G0 F6000 X100.47 Y119.53
G0 X100.2 Y119.8
;TIME_ELAPSED:23.448895
;LAYER:1
;TYPE:WALL-OUTER
;MESH:Surprising Inari-Habbi.stl
G1 F1199.6 X119.8 Y119.8 E12.57049
G1 X119.8 Y110 E12.89644
G1 X119.8 Y100.2 E13.22239
G1 X100.2 Y100.2 E13.87429
G1 X100.2 Y119.8 E14.52619
G0 F9000 X101.182 Y119.72
;TYPE:FILL
G1 F1999.4 X106.392 Y100.279 E15.19561
G0 F9000 X106.392 Y100.9
G0 X108.765 Y100.9
G0 X108.765 Y100.279
G1 F1999.4 X119.719 Y111.234 E15.71088
G0 F9000 X119.1 Y111.234
G0 X119.1 Y113.606
G0 X119.718 Y113.606
G1 F1999.4 X100.28 Y118.815 E16.3802
G0 F9000 X100.9 Y118.815
G0 X100.9 Y117.25
G0 X100.279 Y117.25
G1 F1999.4 X102.748 Y119.719 E16.49633
G0 F9000 X102.748 Y119.1
G0 X107.394 Y119.1
G0 X107.394 Y119.72
G1 F1999.4 X112.603 Y100.278 E17.16579
G0 F9000 X112.603 Y100.9
G0 X117.25 Y100.9
G0 X117.25 Y100.279
G1 F1999.4 X119.719 Y102.748 E17.28192
G0 F9000 X119.1 Y102.748
G0 X119.1 Y101.183
G0 X119.719 Y101.183
G1 F1999.4 X100.28 Y106.391 E17.95127
G0 F9000 X100.9 Y106.391
G0 X100.9 Y108.765
G0 X100.279 Y108.765
G1 F1999.4 X111.234 Y119.719 E18.46653
G0 F9000 X111.234 Y119.1
G0 X113.606 Y119.1
G0 X113.606 Y119.719
G1 F1999.4 X118.815 Y100.279 E19.13592
G0 F9000 X118.815 Y100.9
G0 X119.1 Y107.394
G0 X119.719 Y107.394
G1 F1999.4 X100.279 Y112.603 E19.8053
G0 F9000 X100.9 Y112.603
G0 X100.87 Y100.87
G0 X100.279 Y100.279
G1 F1999.4 X119.719 Y119.719 E20.7197
G0 F9000 X118.8 Y118.918
;MESH:NONMESH
G0 F300 X118.8 Y118.918 Z0.6
G0 F9000 X100.47 Y119.53
G0 X100.2 Y119.8
;TIME_ELAPSED:36.569696
;LAYER:2
;TYPE:WALL-OUTER
;MESH:Surprising Inari-Habbi.stl
G1 F1068.4 X119.8 Y119.8 E21.3716
G1 X119.8 Y110 E21.69755
G1 X119.8 Y100.2 E22.0235
G1 X100.2 Y100.2 E22.6754
G1 X100.2 Y119.8 E23.3273
G0 F12000 X101.182 Y119.72
;TYPE:FILL
G1 F2136.7 X106.392 Y100.279 E23.99672
G0 F12000 X106.392 Y100.9
G0 X108.765 Y100.9
G0 X108.765 Y100.279
G1 F2136.7 X119.719 Y111.234 E24.51199
G0 F12000 X119.1 Y111.234
G0 X119.1 Y113.606
G0 X119.718 Y113.606
G1 F2136.7 X100.28 Y118.815 E25.18131
G0 F12000 X100.9 Y118.815
G0 X100.9 Y117.25
G0 X100.279 Y117.25
G1 F2136.7 X102.748 Y119.719 E25.29745
G0 F12000 X102.748 Y119.1
G0 X107.394 Y119.1
G0 X107.394 Y119.72
G1 F2136.7 X112.603 Y100.278 E25.9669
G0 F12000 X112.603 Y100.9
G0 X117.25 Y100.9
G0 X117.25 Y100.279
G1 F2136.7 X119.719 Y102.748 E26.08303
G0 F12000 X119.1 Y102.748
G0 X119.1 Y101.183
G0 X119.719 Y101.183
G1 F2136.7 X100.28 Y106.391 E26.75238
G0 F12000 X100.9 Y106.391
G0 X100.9 Y108.765
G0 X100.279 Y108.765
G1 F2136.7 X111.234 Y119.719 E27.26764
G0 F12000 X111.234 Y119.1
G0 X113.606 Y119.1
G0 X113.606 Y119.719
G1 F2136.7 X118.815 Y100.279 E27.93703
G0 F12000 X118.815 Y100.9
G0 X119.1 Y107.394
G0 X119.719 Y107.394
G1 F2136.7 X100.279 Y112.603 E28.60642
G0 F12000 X100.9 Y112.603
G0 X100.87 Y100.87
G0 X100.279 Y100.279
G1 F2136.7 X119.719 Y119.719 E29.52081
G0 F12000 X118.8 Y118.918
;MESH:NONMESH
G0 F300 X118.8 Y118.918 Z0.8
G0 F12000 X100.47 Y119.53
G0 X100.2 Y119.8
;TIME_ELAPSED:49.852776
;LAYER:3
;TYPE:WALL-OUTER
;MESH:Surprising Inari-Habbi.stl
G1 F1068.4 X119.8 Y119.8 E30.17271
G1 X119.8 Y110 E30.49866
G1 X119.8 Y100.2 E30.82461
G1 X100.2 Y100.2 E31.47651
G1 X100.2 Y119.8 E32.12841
G0 F12000 X101.182 Y119.72
;TYPE:FILL
G1 F2136.7 X106.392 Y100.279 E32.79784
G0 F12000 X106.392 Y100.9
G0 X108.765 Y100.9
G0 X108.765 Y100.279
G1 F2136.7 X119.719 Y111.234 E33.3131
G0 F12000 X119.1 Y111.234
G0 X119.1 Y113.606
G0 X119.718 Y113.606
G1 F2136.7 X100.28 Y118.815 E33.98242
G0 F12000 X100.9 Y118.815
G0 X100.9 Y117.25
G0 X100.279 Y117.25
G1 F2136.7 X102.748 Y119.719 E34.09856
G0 F12000 X102.748 Y119.1
G0 X107.394 Y119.1
G0 X107.394 Y119.72
G1 F2136.7 X112.603 Y100.278 E34.76801
G0 F12000 X112.603 Y100.9
G0 X117.25 Y100.9
G0 X117.25 Y100.279
G1 F2136.7 X119.719 Y102.748 E34.88414
G0 F12000 X119.1 Y102.748
G0 X119.1 Y101.183
G0 X119.719 Y101.183
G1 F2136.7 X100.28 Y106.391 E35.55349
G0 F12000 X100.9 Y106.391
G0 X100.9 Y108.765
G0 X100.279 Y108.765
G1 F2136.7 X111.234 Y119.719 E36.06875
G0 F12000 X111.234 Y119.1
G0 X113.606 Y119.1
G0 X113.606 Y119.719
G1 F2136.7 X118.815 Y100.279 E36.73814
G0 F12000 X118.815 Y100.9
G0 X119.1 Y107.394
G0 X119.719 Y107.394
G1 F2136.7 X100.279 Y112.603 E37.40753
G0 F12000 X100.9 Y112.603
G0 X100.87 Y100.87
G0 X100.279 Y100.279
G1 F2136.7 X119.719 Y119.719 E38.32192
G0 F12000 X118.8 Y118.918
;MESH:NONMESH
G0 F300 X118.8 Y118.918 Z1
G0 F12000 X100.47 Y119.53
G0 X100.2 Y119.8
;TIME_ELAPSED:63.135856
;LAYER:4
;TYPE:WALL-OUTER
;MESH:Surprising Inari-Habbi.stl
G1 F1068.4 X119.8 Y119.8 E38.97382
G1 X119.8 Y110 E39.29977
G1 X119.8 Y100.2 E39.62572
G1 X100.2 Y100.2 E40.27762
G1 X100.2 Y119.8 E40.92952
G0 F12000 X101.182 Y119.72
;TYPE:FILL
G1 F2136.7 X106.392 Y100.279 E41.59895
G0 F12000 X106.392 Y100.9
G0 X108.765 Y100.9
G0 X108.765 Y100.279
G1 F2136.7 X119.719 Y111.234 E42.11421
G0 F12000 X119.1 Y111.234
G0 X119.1 Y113.606
G0 X119.718 Y113.606
G1 F2136.7 X100.28 Y118.815 E42.78353
G0 F12000 X100.9 Y118.815
G0 X100.9 Y117.25
G0 X100.279 Y117.25
G1 F2136.7 X102.748 Y119.719 E42.89967
G0 F12000 X102.748 Y119.1
G0 X107.394 Y119.1
G0 X107.394 Y119.72
G1 F2136.7 X112.603 Y100.278 E43.56912
G0 F12000 X112.603 Y100.9
G0 X117.25 Y100.9
G0 X117.25 Y100.279
G1 F2136.7 X119.719 Y102.748 E43.68525
G0 F12000 X119.1 Y102.748
G0 X119.1 Y101.183
G0 X119.719 Y101.183
G1 F2136.7 X100.28 Y106.391 E44.3546
G0 F12000 X100.9 Y106.391
G0 X100.9 Y108.765
G0 X100.279 Y108.765
G1 F2136.7 X111.234 Y119.719 E44.86987
G0 F12000 X111.234 Y119.1
G0 X113.606 Y119.1
G0 X113.606 Y119.719
G1 F2136.7 X118.815 Y100.279 E45.53925
G0 F12000 X118.815 Y100.9
G0 X119.1 Y107.394
G0 X119.719 Y107.394
G1 F2136.7 X100.279 Y112.603 E46.20864
G0 F12000 X100.9 Y112.603
G0 X100.87 Y100.87
G0 X100.279 Y100.279
G1 F2136.7 X119.719 Y119.719 E47.12304
G0 F12000 X118.8 Y118.918
;MESH:NONMESH
G0 F300 X118.8 Y118.918 Z1.2
G0 F12000 X100.47 Y119.53
G0 X100.2 Y119.8
;TIME_ELAPSED:76.418936
;LAYER:5
;TYPE:WALL-OUTER
;MESH:Surprising Inari-Habbi.stl
G1 F1068.4 X119.8 Y119.8 E47.77493
G1 X119.8 Y110 E48.10088
G1 X119.8 Y100.2 E48.42683
G1 X100.2 Y100.2 E49.07873
G1 X100.2 Y119.8 E49.73063
G0 F12000 X101.182 Y119.72
;TYPE:FILL
G1 F2136.7 X106.392 Y100.279 E50.40006
G0 F12000 X106.392 Y100.9
G0 X108.765 Y100.9
G0 X108.765 Y100.279
G1 F2136.7 X119.719 Y111.234 E50.91532
G0 F12000 X119.1 Y111.234
G0 X119.1 Y113.606
G0 X119.718 Y113.606
G1 F2136.7 X100.28 Y118.815 E51.58465
G0 F12000 X100.9 Y118.815
G0 X100.9 Y117.25
G0 X100.279 Y117.25
G1 F2136.7 X102.748 Y119.719 E51.70078
G0 F12000 X102.748 Y119.1
G0 X107.394 Y119.1
G0 X107.394 Y119.72
G1 F2136.7 X112.603 Y100.278 E52.37023
G0 F12000 X112.603 Y100.9
G0 X117.25 Y100.9
G0 X117.25 Y100.279
G1 F2136.7 X119.719 Y102.748 E52.48637
G0 F12000 X119.1 Y102.748
G0 X119.1 Y101.183
G0 X119.719 Y101.183
G1 F2136.7 X100.28 Y106.391 E53.15571
G0 F12000 X100.9 Y106.391
G0 X100.9 Y108.765
G0 X100.279 Y108.765
G1 F2136.7 X111.234 Y119.719 E53.67098
G0 F12000 X111.234 Y119.1
G0 X113.606 Y119.1
G0 X113.606 Y119.719
G1 F2136.7 X118.815 Y100.279 E54.34036
G0 F12000 X118.815 Y100.9
G0 X119.1 Y107.394
G0 X119.719 Y107.394
G1 F2136.7 X100.279 Y112.603 E55.00975
G0 F12000 X100.9 Y112.603
G0 X100.87 Y100.87
G0 X100.279 Y100.279
G1 F2136.7 X119.719 Y119.719 E55.92415
G0 F12000 X118.8 Y118.918
;MESH:NONMESH
G0 F300 X118.8 Y118.918 Z1.4
G0 F12000 X100.47 Y119.53
G0 X100.2 Y119.8
;TIME_ELAPSED:89.702015
;LAYER:6
;TYPE:WALL-OUTER
;MESH:Surprising Inari-Habbi.stl
G1 F1068.4 X119.8 Y119.8 E56.57605
G1 X119.8 Y110 E56.902
G1 X119.8 Y100.2 E57.22794
G1 X100.2 Y100.2 E57.87984
G1 X100.2 Y119.8 E58.53174
G0 F12000 X101.182 Y119.72
;TYPE:FILL
G1 F2136.7 X106.392 Y100.279 E59.20117
G0 F12000 X106.392 Y100.9
G0 X108.765 Y100.9
G0 X108.765 Y100.279
G1 F2136.7 X119.719 Y111.234 E59.71644
G0 F12000 X119.1 Y111.234
G0 X119.1 Y113.606
G0 X119.718 Y113.606
G1 F2136.7 X100.28 Y118.815 E60.38576
G0 F12000 X100.9 Y118.815
G0 X100.9 Y117.25
G0 X100.279 Y117.25
G1 F2136.7 X102.748 Y119.719 E60.50189
G0 F12000 X102.748 Y119.1
G0 X107.394 Y119.1
G0 X107.394 Y119.72
G1 F2136.7 X112.603 Y100.278 E61.17134
G0 F12000 X112.603 Y100.9
G0 X117.25 Y100.9
G0 X117.25 Y100.279
G1 F2136.7 X119.719 Y102.748 E61.28748
G0 F12000 X119.1 Y102.748
G0 X119.1 Y101.183
G0 X119.719 Y101.183
G1 F2136.7 X100.28 Y106.391 E61.95682
G0 F12000 X100.9 Y106.391
G0 X100.9 Y108.765
G0 X100.279 Y108.765
G1 F2136.7 X111.234 Y119.719 E62.47209
G0 F12000 X111.234 Y119.1
G0 X113.606 Y119.1
G0 X113.606 Y119.719
G1 F2136.7 X118.815 Y100.279 E63.14147
G0 F12000 X118.815 Y100.9
G0 X119.1 Y107.394
G0 X119.719 Y107.394
G1 F2136.7 X100.279 Y112.603 E63.81086
G0 F12000 X100.9 Y112.603
G0 X100.87 Y100.87
G0 X100.279 Y100.279
G1 F2136.7 X119.719 Y119.719 E64.72526
G0 F12000 X118.8 Y118.918
;MESH:NONMESH
G0 F300 X118.8 Y118.918 Z1.6
G0 F12000 X100.47 Y119.53
G0 X100.2 Y119.8
;TIME_ELAPSED:102.985095
;LAYER:7
;TYPE:WALL-OUTER
;MESH:Surprising Inari-Habbi.stl
G1 F1068.4 X119.8 Y119.8 E65.37716
G1 X119.8 Y110 E65.70311
G1 X119.8 Y100.2 E66.02906
G1 X100.2 Y100.2 E66.68095
G1 X100.2 Y119.8 E67.33285
G0 F12000 X101.182 Y119.72
;TYPE:FILL
G1 F2136.7 X106.392 Y100.279 E68.00228
G0 F12000 X106.392 Y100.9
G0 X108.765 Y100.9
G0 X108.765 Y100.279
G1 F2136.7 X119.719 Y111.234 E68.51755
G0 F12000 X119.1 Y111.234
G0 X119.1 Y113.606
G0 X119.718 Y113.606
G1 F2136.7 X100.28 Y118.815 E69.18687
G0 F12000 X100.9 Y118.815
G0 X100.9 Y117.25
G0 X100.279 Y117.25
G1 F2136.7 X102.748 Y119.719 E69.303
G0 F12000 X102.748 Y119.1
G0 X107.394 Y119.1
G0 X107.394 Y119.72
G1 F2136.7 X112.603 Y100.278 E69.97245
G0 F12000 X112.603 Y100.9
G0 X117.25 Y100.9
G0 X117.25 Y100.279
G1 F2136.7 X119.719 Y102.748 E70.08859
G0 F12000 X119.1 Y102.748
G0 X119.1 Y101.183
G0 X119.719 Y101.183
G1 F2136.7 X100.28 Y106.391 E70.75793
G0 F12000 X100.9 Y106.391
G0 X100.9 Y108.765
G0 X100.279 Y108.765
G1 F2136.7 X111.234 Y119.719 E71.2732
G0 F12000 X111.234 Y119.1
G0 X113.606 Y119.1
G0 X113.606 Y119.719
G1 F2136.7 X118.815 Y100.279 E71.94259
G0 F12000 X118.815 Y100.9
G0 X119.1 Y107.394
G0 X119.719 Y107.394
G1 F2136.7 X100.279 Y112.603 E72.61197
G0 F12000 X100.9 Y112.603
G0 X100.87 Y100.87
G0 X100.279 Y100.279
G1 F2136.7 X119.719 Y119.719 E73.52637
G0 F12000 X118.8 Y118.918
;MESH:NONMESH
G0 F300 X118.8 Y118.918 Z1.8
G0 F12000 X100.47 Y119.53
G0 X100.2 Y119.8
;TIME_ELAPSED:116.268175
;LAYER:8
;TYPE:WALL-OUTER
;MESH:Surprising Inari-Habbi.stl
G1 F1068.4 X119.8 Y119.8 E74.17827
G1 X119.8 Y110 E74.50422
G1 X119.8 Y100.2 E74.83017
G1 X100.2 Y100.2 E75.48207
G1 X100.2 Y119.8 E76.13397
G0 F12000 X101.182 Y119.72
;TYPE:FILL
G1 F2136.7 X106.392 Y100.279 E76.80339
G0 F12000 X106.392 Y100.9
G0 X108.765 Y100.9
G0 X108.765 Y100.279
G1 F2136.7 X119.719 Y111.234 E77.31866
G0 F12000 X119.1 Y111.234
G0 X119.1 Y113.606
G0 X119.718 Y113.606
G1 F2136.7 X100.28 Y118.815 E77.98798
G0 F12000 X100.9 Y118.815
G0 X100.9 Y117.25
G0 X100.279 Y117.25
G1 F2136.7 X102.748 Y119.719 E78.10411
G0 F12000 X102.748 Y119.1
G0 X107.394 Y119.1
G0 X107.394 Y119.72
G1 F2136.7 X112.603 Y100.278 E78.77357
G0 F12000 X112.603 Y100.9
G0 X117.25 Y100.9
G0 X117.25 Y100.279
G1 F2136.7 X119.719 Y102.748 E78.8897
G0 F12000 X119.1 Y102.748
G0 X119.1 Y101.183
G0 X119.719 Y101.183
G1 F2136.7 X100.28 Y106.391 E79.55905
G0 F12000 X100.9 Y106.391
G0 X100.9 Y108.765
G0 X100.279 Y108.765
G1 F2136.7 X111.234 Y119.719 E80.07431
G0 F12000 X111.234 Y119.1
G0 X113.606 Y119.1
G0 X113.606 Y119.719
G1 F2136.7 X118.815 Y100.279 E80.7437
G0 F12000 X118.815 Y100.9
G0 X119.1 Y107.394
G0 X119.719 Y107.394
G1 F2136.7 X100.279 Y112.603 E81.41308
G0 F12000 X100.9 Y112.603
G0 X100.87 Y100.87
G0 X100.279 Y100.279
G1 F2136.7 X119.719 Y119.719 E82.32748
G0 F12000 X118.8 Y118.918
;MESH:NONMESH
G0 F300 X118.8 Y118.918 Z2
G0 F12000 X100.47 Y119.53
G0 X100.2 Y119.8
;TIME_ELAPSED:129.551255
;LAYER:9
;TYPE:WALL-OUTER
;MESH:Surprising Inari-Habbi.stl
G1 F1068.4 X119.8 Y119.8 E82.97938
G1 X119.8 Y110 E83.30533
G1 X119.8 Y100.2 E83.63128
G1 X100.2 Y100.2 E84.28318
G1 X100.2 Y119.8 E84.93508
G0 F12000 X101.182 Y119.72
;TYPE:FILL
G1 F2136.7 X106.392 Y100.279 E85.6045
G0 F12000 X106.392 Y100.9
G0 X108.765 Y100.9
G0 X108.765 Y100.279
G1 F2136.7 X119.719 Y111.234 E86.11977
G0 F12000 X119.1 Y111.234
G0 X119.1 Y113.606
G0 X119.718 Y113.606
G1 F2136.7 X100.28 Y118.815 E86.78909
G0 F12000 X100.9 Y118.815
G0 X100.9 Y117.25
G0 X100.279 Y117.25
G1 F2136.7 X102.748 Y119.719 E86.90523
G0 F12000 X102.748 Y119.1
G0 X107.394 Y119.1
G0 X107.394 Y119.72
G1 F2136.7 X112.603 Y100.278 E87.57468
G0 F12000 X112.603 Y100.9
G0 X117.25 Y100.9
G0 X117.25 Y100.279
G1 F2136.7 X119.719 Y102.748 E87.69081
G0 F12000 X119.1 Y102.748
G0 X119.1 Y101.183
G0 X119.719 Y101.183
G1 F2136.7 X100.28 Y106.391 E88.36016
G0 F12000 X100.9 Y106.391
G0 X100.9 Y108.765
G0 X100.279 Y108.765
G1 F2136.7 X111.234 Y119.719 E88.87542
G0 F12000 X111.234 Y119.1
G0 X113.606 Y119.1
G0 X113.606 Y119.719
G1 F2136.7 X118.815 Y100.279 E89.54481
G0 F12000 X118.815 Y100.9
G0 X119.1 Y107.394
G0 X119.719 Y107.394
G1 F2136.7 X100.279 Y112.603 E90.2142
G0 F12000 X100.9 Y112.603
G0 X100.87 Y100.87
G0 X100.279 Y100.279
G1 F2136.7 X119.719 Y119.719 E91.12859
G0 F12000 X118.8 Y118.918
;MESH:NONMESH
G0 F300 X118.8 Y118.918 Z2.2
G0 F12000 X100.47 Y119.53
G0 X100.2 Y119.8
;TIME_ELAPSED:142.834334
;LAYER:10
;TYPE:WALL-OUTER
;MESH:Surprising Inari-Habbi.stl
G1 F1068.4 X119.8 Y119.8 E91.78049
G1 X119.8 Y100.2 E92.43239
G1 X100.2 Y100.2 E93.08429
G1 X100.2 Y119.8 E93.73619
G0 F12000 X101.182 Y119.72
;TYPE:FILL
G1 F2136.7 X106.392 Y100.279 E94.40561
G0 F12000 X106.392 Y100.9
G0 X108.765 Y100.9
G0 X108.765 Y100.279
G1 F2136.7 X119.719 Y111.234 E94.92088
G0 F12000 X119.1 Y111.234
G0 X119.1 Y113.606
G0 X119.718 Y113.606
G1 F2136.7 X100.28 Y118.815 E95.5902
G0 F12000 X100.9 Y118.815
G0 X100.9 Y117.25
G0 X100.279 Y117.25
G1 F2136.7 X102.748 Y119.719 E95.70634
G0 F12000 X102.748 Y119.1
G0 X107.394 Y119.1
G0 X107.394 Y119.72
G1 F2136.7 X112.603 Y100.278 E96.37579
G0 F12000 X112.603 Y100.9
G0 X117.25 Y100.9
G0 X117.25 Y100.279
G1 F2136.7 X119.719 Y102.748 E96.49192
G0 F12000 X119.1 Y102.748
G0 X119.1 Y101.183
G0 X119.719 Y101.183
G1 F2136.7 X100.28 Y106.391 E97.16127
G0 F12000 X100.9 Y106.391
G0 X100.9 Y108.765
G0 X100.279 Y108.765
G1 F2136.7 X111.234 Y119.719 E97.67653
G0 F12000 X111.234 Y119.1
G0 X113.606 Y119.1
G0 X113.606 Y119.719
G1 F2136.7 X118.815 Y100.279 E98.34592
G0 F12000 X118.815 Y100.9
G0 X119.1 Y107.394
G0 X119.719 Y107.394
G1 F2136.7 X100.279 Y112.603 E99.01531
G0 F12000 X100.9 Y112.603
G0 X100.87 Y100.87
G0 X100.279 Y100.279
G1 F2136.7 X119.719 Y119.719 E99.9297
G0 F12000 X118.8 Y118.918
;MESH:NONMESH
G0 F300 X118.8 Y118.918 Z2.4
G0 F12000 X100.47 Y119.53
G0 X100.2 Y119.8
;TIME_ELAPSED:156.117414
;LAYER:11
;TYPE:WALL-OUTER
;MESH:Surprising Inari-Habbi.stl
G1 F1068.4 X119.8 Y119.8 E100.5816
G1 X119.8 Y110 E100.90755
G1 X119.8 Y100.2 E101.2335
G1 X100.2 Y100.2 E101.8854
G1 X100.2 Y119.8 E102.5373
G0 F12000 X101.182 Y119.72
;TYPE:FILL
G1 F2136.7 X106.392 Y100.279 E103.20673
G0 F12000 X106.392 Y100.9
G0 X108.765 Y100.9
G0 X108.765 Y100.279
G1 F2136.7 X119.719 Y111.234 E103.72199
G0 F12000 X119.1 Y111.234
G0 X119.1 Y113.606
G0 X119.718 Y113.606
G1 F2136.7 X100.28 Y118.815 E104.39131
G0 F12000 X100.9 Y118.815
G0 X100.9 Y117.25
G0 X100.279 Y117.25
G1 F2136.7 X102.748 Y119.719 E104.50745
G0 F12000 X102.748 Y119.1
G0 X107.394 Y119.1
G0 X107.394 Y119.72
G1 F2136.7 X112.603 Y100.278 E105.1769
G0 F12000 X112.603 Y100.9
G0 X117.25 Y100.9
G0 X117.25 Y100.279
G1 F2136.7 X119.719 Y102.748 E105.29303
G0 F12000 X119.1 Y102.748
G0 X119.1 Y101.183
G0 X119.719 Y101.183
G1 F2136.7 X100.28 Y106.391 E105.96238
G0 F12000 X100.9 Y106.391
G0 X100.9 Y108.765
G0 X100.279 Y108.765
G1 F2136.7 X111.234 Y119.719 E106.47765
G0 F12000 X111.234 Y119.1
G0 X113.606 Y119.1
G0 X113.606 Y119.719
G1 F2136.7 X118.815 Y100.279 E107.14703
G0 F12000 X118.815 Y100.9
G0 X119.1 Y107.394
G0 X119.719 Y107.394
G1 F2136.7 X100.279 Y112.603 E107.81642
G0 F12000 X100.9 Y112.603
G0 X100.87 Y100.87
G0 X100.279 Y100.279
G1 F2136.7 X119.719 Y119.719 E108.73082
G0 F12000 X118.8 Y118.918
;MESH:NONMESH
G0 F300 X118.8 Y118.918 Z2.6
G0 F12000 X100.47 Y119.53
G0 X100.2 Y119.8
;TIME_ELAPSED:169.400494
;LAYER:12
;TYPE:WALL-OUTER
;MESH:Surprising Inari-Habbi.stl
G1 F1068.4 X119.8 Y119.8 E109.38271
G1 X119.8 Y110 E109.70866
G1 X119.8 Y100.2 E110.03461
G1 X100.2 Y100.2 E110.68651
G1 X100.2 Y119.8 E111.33841
G0 F12000 X101.182 Y119.72
;TYPE:FILL
G1 F2136.7 X106.392 Y100.279 E112.00784
G0 F12000 X106.392 Y100.9
G0 X108.765 Y100.9
G0 X108.765 Y100.279
G1 F2136.7 X119.719 Y111.234 E112.5231
G0 F12000 X119.1 Y111.234
G0 X119.1 Y113.606
G0 X119.718 Y113.606
G1 F2136.7 X100.28 Y118.815 E113.19243
G0 F12000 X100.9 Y118.815
G0 X100.9 Y117.25
G0 X100.279 Y117.25
G1 F2136.7 X102.748 Y119.719 E113.30856
G0 F12000 X102.748 Y119.1
G0 X107.394 Y119.1
G0 X107.394 Y119.72
G1 F2136.7 X112.603 Y100.278 E113.97801
G0 F12000 X112.603 Y100.9
G0 X117.25 Y100.9
G0 X117.25 Y100.279
G1 F2136.7 X119.719 Y102.748 E114.09415
G0 F12000 X119.1 Y102.748
G0 X119.1 Y101.183
G0 X119.719 Y101.183
G1 F2136.7 X100.28 Y106.391 E114.76349
G0 F12000 X100.9 Y106.391
G0 X100.9 Y108.765
G0 X100.279 Y108.765
G1 F2136.7 X111.234 Y119.719 E115.27876
G0 F12000 X111.234 Y119.1
G0 X113.606 Y119.1
G0 X113.606 Y119.719
G1 F2136.7 X118.815 Y100.279 E115.94814
G0 F12000 X118.815 Y100.9
G0 X119.1 Y107.394
G0 X119.719 Y107.394
G1 F2136.7 X100.279 Y112.603 E116.61753
G0 F12000 X100.9 Y112.603
G0 X100.87 Y100.87
G0 X100.279 Y100.279
G1 F2136.7 X119.719 Y119.719 E117.53193
G0 F12000 X118.8 Y118.918
;MESH:NONMESH
G0 F300 X118.8 Y118.918 Z2.8
G0 F12000 X100.47 Y119.53
G0 X100.2 Y119.8
;TIME_ELAPSED:182.683574
;LAYER:13
;TYPE:WALL-OUTER
;MESH:Surprising Inari-Habbi.stl
G1 F1068.4 X119.8 Y119.8 E118.18383
G1 X119.8 Y110 E118.50978
G1 X119.8 Y100.2 E118.83572
G1 X100.2 Y100.2 E119.48762
G1 X100.2 Y119.8 E120.13952
G0 F12000 X101.182 Y119.72
;TYPE:FILL
G1 F2136.7 X106.392 Y100.279 E120.80895
G0 F12000 X106.392 Y100.9
G0 X108.765 Y100.9
G0 X108.765 Y100.279
G1 F2136.7 X119.719 Y111.234 E121.32422
G0 F12000 X119.1 Y111.234
G0 X119.1 Y113.606
G0 X119.718 Y113.606
G1 F2136.7 X100.28 Y118.815 E121.99354
G0 F12000 X100.9 Y118.815
G0 X100.9 Y117.25
G0 X100.279 Y117.25
G1 F2136.7 X102.748 Y119.719 E122.10967
G0 F12000 X102.748 Y119.1
G0 X107.394 Y119.1
G0 X107.394 Y119.72
G1 F2136.7 X112.603 Y100.278 E122.77912
G0 F12000 X112.603 Y100.9
G0 X117.25 Y100.9
G0 X117.25 Y100.279
G1 F2136.7 X119.719 Y102.748 E122.89526
G0 F12000 X119.1 Y102.748
G0 X119.1 Y101.183
G0 X119.719 Y101.183
G1 F2136.7 X100.28 Y106.391 E123.5646
G0 F12000 X100.9 Y106.391
G0 X100.9 Y108.765
G0 X100.279 Y108.765
G1 F2136.7 X111.234 Y119.719 E124.07987
G0 F12000 X111.234 Y119.1
G0 X113.606 Y119.1
G0 X113.606 Y119.719
G1 F2136.7 X118.815 Y100.279 E124.74925
G0 F12000 X118.815 Y100.9
G0 X119.1 Y107.394
G0 X119.719 Y107.394
G1 F2136.7 X100.279 Y112.603 E125.41864
G0 F12000 X100.9 Y112.603
G0 X100.87 Y100.87
G0 X100.279 Y100.279
G1 F2136.7 X119.719 Y119.719 E126.33304
G0 F12000 X118.8 Y118.918
;MESH:NONMESH
G0 F300 X118.8 Y118.918 Z3
G0 F12000 X100.47 Y119.53
G0 X100.2 Y119.8
;TIME_ELAPSED:195.966653
;LAYER:14
;TYPE:WALL-OUTER
;MESH:Surprising Inari-Habbi.stl
G1 F1068.4 X119.8 Y119.8 E126.98494
G1 X119.8 Y110 E127.31089
G1 X119.8 Y100.2 E127.63684
G1 X100.2 Y100.2 E128.28873
G1 X100.2 Y119.8 E128.94063
G0 F12000 X101.182 Y119.72
;TYPE:FILL
G1 F2136.7 X106.392 Y100.279 E129.61006
G0 F12000 X106.392 Y100.9
G0 X108.765 Y100.9
G0 X108.765 Y100.279
G1 F2136.7 X119.719 Y111.234 E130.12533
G0 F12000 X119.1 Y111.234
G0 X119.1 Y113.606
G0 X119.718 Y113.606
G1 F2136.7 X100.28 Y118.815 E130.79465
G0 F12000 X100.9 Y118.815
G0 X100.9 Y117.25
G0 X100.279 Y117.25
G1 F2136.7 X102.748 Y119.719 E130.91078
G0 F12000 X102.748 Y119.1
G0 X107.394 Y119.1
G0 X107.394 Y119.72
G1 F2136.7 X112.603 Y100.278 E131.58023
G0 F12000 X112.603 Y100.9
G0 X117.25 Y100.9
G0 X117.25 Y100.279
G1 F2136.7 X119.719 Y102.748 E131.69637
G0 F12000 X119.1 Y102.748
G0 X119.1 Y101.183
G0 X119.719 Y101.183
G1 F2136.7 X100.28 Y106.391 E132.36571
G0 F12000 X100.9 Y106.391
G0 X100.9 Y108.765
G0 X100.279 Y108.765
G1 F2136.7 X111.234 Y119.719 E132.88098
G0 F12000 X111.234 Y119.1
G0 X113.606 Y119.1
G0 X113.606 Y119.719
G1 F2136.7 X118.815 Y100.279 E133.55037
G0 F12000 X118.815 Y100.9
G0 X119.1 Y107.394
G0 X119.719 Y107.394
G1 F2136.7 X100.279 Y112.603 E134.21975
G0 F12000 X100.9 Y112.603
G0 X100.87 Y100.87
G0 X100.279 Y100.279
G1 F2136.7 X119.719 Y119.719 E135.13415
G0 F12000 X118.8 Y118.918
;MESH:NONMESH
G0 F300 X118.8 Y118.918 Z3.2
G0 F12000 X100.47 Y119.53
G0 X100.2 Y119.8
;TIME_ELAPSED:209.249733
;LAYER:15
;TYPE:WALL-OUTER
;MESH:Surprising Inari-Habbi.stl
G1 F1068.4 X119.8 Y119.8 E135.78605
G1 X119.8 Y110 E136.112
G1 X119.8 Y100.2 E136.43795
G1 X100.2 Y100.2 E137.08985
G1 X100.2 Y119.8 E137.74174
G0 F12000 X101.182 Y119.72
;TYPE:FILL
G1 F2136.7 X106.392 Y100.279 E138.41117
G0 F12000 X106.392 Y100.9
G0 X108.765 Y100.9
G0 X108.765 Y100.279
G1 F2136.7 X119.719 Y111.234 E138.92644
G0 F12000 X119.1 Y111.234
G0 X119.1 Y113.606
G0 X119.718 Y113.606
G1 F2136.7 X100.28 Y118.815 E139.59576
G0 F12000 X100.9 Y118.815
G0 X100.9 Y117.25
G0 X100.279 Y117.25
G1 F2136.7 X102.748 Y119.719 E139.71189
G0 F12000 X102.748 Y119.1
G0 X107.394 Y119.1
G0 X107.394 Y119.72
G1 F2136.7 X112.603 Y100.278 E140.38135
G0 F12000 X112.603 Y100.9
G0 X117.25 Y100.9
G0 X117.25 Y100.279
G1 F2136.7 X119.719 Y102.748 E140.49748
G0 F12000 X119.1 Y102.748
G0 X119.1 Y101.183
G0 X119.719 Y101.183
G1 F2136.7 X100.28 Y106.391 E141.16682
G0 F12000 X100.9 Y106.391
G0 X100.9 Y108.765
G0 X100.279 Y108.765
G1 F2136.7 X111.234 Y119.719 E141.68209
G0 F12000 X111.234 Y119.1
G0 X113.606 Y119.1
G0 X113.606 Y119.719
G1 F2136.7 X118.815 Y100.279 E142.35148
G0 F12000 X118.815 Y100.9
G0 X119.1 Y107.394
G0 X119.719 Y107.394
G1 F2136.7 X100.279 Y112.603 E143.02086
G0 F12000 X100.9 Y112.603
G0 X100.87 Y100.87
G0 X100.279 Y100.279
G1 F2136.7 X119.719 Y119.719 E143.93526
G0 F12000 X118.8 Y118.918
;MESH:NONMESH
G0 F300 X118.8 Y118.918 Z3.4
G0 F12000 X100.47 Y119.53
G0 X100.2 Y119.8
;TIME_ELAPSED:222.532813
;LAYER:16
;TYPE:WALL-OUTER
;MESH:Surprising Inari-Habbi.stl
G1 F1068.4 X119.8 Y119.8 E144.58716
G1 X119.8 Y100.2 E145.23906
G1 X100.2 Y100.2 E145.89096
G1 X100.2 Y110 E146.21691
G1 X100.2 Y119.8 E146.54286
G0 F12000 X101.182 Y119.72
;TYPE:FILL
G1 F2136.7 X106.392 Y100.279 E147.21228
G0 F12000 X106.392 Y100.9
G0 X108.765 Y100.9
G0 X108.765 Y100.279
G1 F2136.7 X119.719 Y111.234 E147.72755
G0 F12000 X119.1 Y111.234
G0 X119.1 Y113.606
G0 X119.718 Y113.606
G1 F2136.7 X100.28 Y118.815 E148.39687
G0 F12000 X100.9 Y118.815
G0 X100.9 Y117.25
G0 X100.279 Y117.25
G1 F2136.7 X102.748 Y119.719 E148.51301
G0 F12000 X102.748 Y119.1
G0 X107.394 Y119.1
G0 X107.394 Y119.72
G1 F2136.7 X112.603 Y100.278 E149.18246
G0 F12000 X112.603 Y100.9
G0 X117.25 Y100.9
G0 X117.25 Y100.279
G1 F2136.7 X119.719 Y102.748 E149.29859
G0 F12000 X119.1 Y102.748
G0 X119.1 Y101.183
G0 X119.719 Y101.183
G1 F2136.7 X100.28 Y106.391 E149.96794
G0 F12000 X100.9 Y106.391
G0 X100.9 Y108.765
G0 X100.279 Y108.765
G1 F2136.7 X111.234 Y119.719 E150.4832
G0 F12000 X111.234 Y119.1
G0 X113.606 Y119.1
G0 X113.606 Y119.719
G1 F2136.7 X118.815 Y100.279 E151.15259
G0 F12000 X118.815 Y100.9
G0 X119.1 Y107.394
G0 X119.719 Y107.394
G1 F2136.7 X100.279 Y112.603 E151.82198
G0 F12000 X100.9 Y112.603
G0 X100.87 Y100.87
G0 X100.279 Y100.279
G1 F2136.7 X119.719 Y119.719 E152.73637
G0 F12000 X118.8 Y118.918
;MESH:NONMESH
G0 F300 X118.8 Y118.918 Z3.6
G0 F12000 X100.47 Y119.53
G0 X100.2 Y119.8
;TIME_ELAPSED:235.815893
;LAYER:17
;TYPE:WALL-OUTER
;MESH:Surprising Inari-Habbi.stl
G1 F1068.4 X110 Y119.8 E153.06232
G1 X119.8 Y119.8 E153.38827
G1 X119.8 Y100.2 E154.04017
G1 X100.2 Y100.2 E154.69207
G1 X100.2 Y119.8 E155.34397
G0 F12000 X101.182 Y119.72
;TYPE:FILL
G1 F2136.7 X106.392 Y100.279 E156.01339
G0 F12000 X106.392 Y100.9
G0 X108.765 Y100.9
G0 X108.765 Y100.279
G1 F2136.7 X119.719 Y111.234 E156.52866
G0 F12000 X119.1 Y111.234
G0 X119.1 Y113.606
G0 X119.718 Y113.606
G1 F2136.7 X100.28 Y118.815 E157.19798
G0 F12000 X100.9 Y118.815
G0 X100.9 Y117.25
G0 X100.279 Y117.25
G1 F2136.7 X102.748 Y119.719 E157.31412
G0 F12000 X102.748 Y119.1
G0 X107.394 Y119.1
G0 X107.394 Y119.72
G1 F2136.7 X112.603 Y100.278 E157.98357
G0 F12000 X112.603 Y100.9
G0 X117.25 Y100.9
G0 X117.25 Y100.279
G1 F2136.7 X119.719 Y102.748 E158.0997
G0 F12000 X119.1 Y102.748
G0 X119.1 Y101.183
G0 X119.719 Y101.183
G1 F2136.7 X100.28 Y106.391 E158.76905
G0 F12000 X100.9 Y106.391
G0 X100.9 Y108.765
G0 X100.279 Y108.765
G1 F2136.7 X111.234 Y119.719 E159.28431
G0 F12000 X111.234 Y119.1
G0 X113.606 Y119.1
G0 X113.606 Y119.719
G1 F2136.7 X118.815 Y100.279 E159.9537
G0 F12000 X118.815 Y100.9
G0 X119.1 Y107.394
G0 X119.719 Y107.394
G1 F2136.7 X100.279 Y112.603 E160.62309
G0 F12000 X100.9 Y112.603
G0 X100.87 Y100.87
G0 X100.279 Y100.279
G1 F2136.7 X119.719 Y119.719 E161.53748
G0 F12000 X118.8 Y118.918
;MESH:NONMESH
G0 F300 X118.8 Y118.918 Z3.8
G0 F12000 X100.47 Y119.53
G0 X100.2 Y119.8
;TIME_ELAPSED:249.098972
;LAYER:18
;TYPE:WALL-OUTER
;MESH:Surprising Inari-Habbi.stl
G1 F1068.4 X119.8 Y119.8 E162.18938
G1 X119.8 Y110 E162.51533
G1 X119.8 Y100.2 E162.84128
G1 X100.2 Y100.2 E163.49318
G1 X100.2 Y119.8 E164.14508
G0 F12000 X101.182 Y119.72
;TYPE:FILL
G1 F2136.7 X106.392 Y100.279 E164.81451
G0 F12000 X106.392 Y100.9
G0 X108.765 Y100.9
G0 X108.765 Y100.279
G1 F2136.7 X119.719 Y111.234 E165.32977
G0 F12000 X119.1 Y111.234
G0 X119.1 Y113.606
G0 X119.718 Y113.606
G1 F2136.7 X100.28 Y118.815 E165.99909
G0 F12000 X100.9 Y118.815
G0 X100.9 Y117.25
G0 X100.279 Y117.25
G1 F2136.7 X102.748 Y119.719 E166.11523
G0 F12000 X102.748 Y119.1
G0 X107.394 Y119.1
G0 X107.394 Y119.72
G1 F2136.7 X112.603 Y100.278 E166.78468
G0 F12000 X112.603 Y100.9
G0 X117.25 Y100.9
G0 X117.25 Y100.279
G1 F2136.7 X119.719 Y102.748 E166.90081
G0 F12000 X119.1 Y102.748
G0 X119.1 Y101.183
G0 X119.719 Y101.183
G1 F2136.7 X100.28 Y106.391 E167.57016
G0 F12000 X100.9 Y106.391
G0 X100.9 Y108.765
G0 X100.279 Y108.765
G1 F2136.7 X111.234 Y119.719 E168.08543
G0 F12000 X111.234 Y119.1
G0 X113.606 Y119.1
G0 X113.606 Y119.719
G1 F2136.7 X118.815 Y100.279 E168.75481
G0 F12000 X118.815 Y100.9
G0 X119.1 Y107.394
G0 X119.719 Y107.394
G1 F2136.7 X100.279 Y112.603 E169.4242
G0 F12000 X100.9 Y112.603
G0 X100.87 Y100.87
G0 X100.279 Y100.279
G1 F2136.7 X119.719 Y119.719 E170.3386
G0 F12000 X118.8 Y118.918
;MESH:NONMESH
G0 F300 X118.8 Y118.918 Z4
G0 F12000 X100.47 Y119.53
G0 X100.2 Y119.8
;TIME_ELAPSED:262.382052
;LAYER:19
;TYPE:WALL-OUTER
;MESH:Surprising Inari-Habbi.stl
G1 F1068.4 X119.8 Y119.8 E170.99049
G1 X119.8 Y110 E171.31644
G1 X119.8 Y100.2 E171.64239
G1 X100.2 Y100.2 E172.29429
G1 X100.2 Y119.8 E172.94619
G0 F12000 X101.182 Y119.72
;TYPE:FILL
G1 F2136.7 X106.392 Y100.279 E173.61562
G0 F12000 X106.392 Y100.9
G0 X108.765 Y100.9
G0 X108.765 Y100.279
G1 F2136.7 X119.719 Y111.234 E174.13088
G0 F12000 X119.1 Y111.234
G0 X119.1 Y113.606
G0 X119.718 Y113.606
G1 F2136.7 X100.28 Y118.815 E174.80021
G0 F12000 X100.9 Y118.815
G0 X100.9 Y117.25
G0 X100.279 Y117.25
G1 F2136.7 X102.748 Y119.719 E174.91634
G0 F12000 X102.748 Y119.1
G0 X107.394 Y119.1
G0 X107.394 Y119.72
G1 F2136.7 X112.603 Y100.278 E175.58579
G0 F12000 X112.603 Y100.9
G0 X117.25 Y100.9
G0 X117.25 Y100.279
G1 F2136.7 X119.719 Y102.748 E175.70192
G0 F12000 X119.1 Y102.748
G0 X119.1 Y101.183
G0 X119.719 Y101.183
G1 F2136.7 X100.28 Y106.391 E176.37127
G0 F12000 X100.9 Y106.391
G0 X100.9 Y108.765
G0 X100.279 Y108.765
G1 F2136.7 X111.234 Y119.719 E176.88654
G0 F12000 X111.234 Y119.1
G0 X113.606 Y119.1
G0 X113.606 Y119.719
G1 F2136.7 X118.815 Y100.279 E177.55592
G0 F12000 X118.815 Y100.9
G0 X119.1 Y107.394
G0 X119.719 Y107.394
G1 F2136.7 X100.279 Y112.603 E178.22531
G0 F12000 X100.9 Y112.603
G0 X100.87 Y100.87
G0 X100.279 Y100.279
G1 F2136.7 X119.719 Y119.719 E179.13971
G0 F12000 X118.8 Y118.918
;MESH:NONMESH
G0 F300 X118.8 Y118.918 Z4.2
G0 F12000 X100.47 Y119.53
G0 X100.2 Y119.8
;TIME_ELAPSED:275.665132
;LAYER:20
;TYPE:WALL-OUTER
;MESH:Surprising Inari-Habbi.stl
G1 F1068.4 X119.8 Y119.8 E179.79161
G1 X119.8 Y110 E180.11756
G1 X119.8 Y100.2 E180.4435
G1 X100.2 Y100.2 E181.0954
G1 X100.2 Y119.8 E181.7473
G0 F12000 X101.182 Y119.72
;TYPE:FILL
G1 F2136.7 X106.392 Y100.279 E182.41673
G0 F12000 X106.392 Y100.9
G0 X108.765 Y100.9
G0 X108.765 Y100.279
G1 F2136.7 X119.719 Y111.234 E182.932
G0 F12000 X119.1 Y111.234
G0 X119.1 Y113.606
G0 X119.718 Y113.606
G1 F2136.7 X100.28 Y118.815 E183.60132
G0 F12000 X100.9 Y118.815
G0 X100.9 Y117.25
G0 X100.279 Y117.25
G1 F2136.7 X102.748 Y119.719 E183.71745
G0 F12000 X102.748 Y119.1
G0 X107.394 Y119.1
G0 X107.394 Y119.72
G1 F2136.7 X112.603 Y100.278 E184.3869
G0 F12000 X112.603 Y100.9
G0 X117.25 Y100.9
G0 X117.25 Y100.279
G1 F2136.7 X119.719 Y102.748 E184.50304
G0 F12000 X119.1 Y102.748
G0 X119.1 Y101.183
G0 X119.719 Y101.183
G1 F2136.7 X100.28 Y106.391 E185.17238
G0 F12000 X100.9 Y106.391
G0 X100.9 Y108.765
G0 X100.279 Y108.765
G1 F2136.7 X111.234 Y119.719 E185.68765
G0 F12000 X111.234 Y119.1
G0 X113.606 Y119.1
G0 X113.606 Y119.719
G1 F2136.7 X118.815 Y100.279 E186.35703
G0 F12000 X118.815 Y100.9
G0 X119.1 Y107.394
G0 X119.719 Y107.394
G1 F2136.7 X100.279 Y112.603 E187.02642
G0 F12000 X100.9 Y112.603
G0 X100.87 Y100.87
G0 X100.279 Y100.279
G1 F2136.7 X119.719 Y119.719 E187.94082
G0 F12000 X118.8 Y118.918
;MESH:NONMESH
G0 F300 X118.8 Y118.918 Z4.4
G0 F12000 X100.47 Y119.53
G0 X100.2 Y119.8
;TIME_ELAPSED:288.948212
;LAYER:21
;TYPE:WALL-OUTER
;MESH:Surprising Inari-Habbi.stl
G1 F1068.4 X119.8 Y119.8 E188.59272
G1 X119.8 Y100.2 E189.24462
G1 X110 Y100.2 E189.57057
G1 X100.2 Y100.2 E189.89651
G1 X100.2 Y119.8 E190.54841
G0 F12000 X101.182 Y119.72
;TYPE:FILL
G1 F2136.7 X106.392 Y100.279 E191.21784
G0 F12000 X106.392 Y100.9
G0 X108.765 Y100.9
G0 X108.765 Y100.279
G1 F2136.7 X119.719 Y111.234 E191.73311
G0 F12000 X119.1 Y111.234
G0 X119.1 Y113.606
G0 X119.718 Y113.606
G1 F2136.7 X100.28 Y118.815 E192.40243
G0 F12000 X100.9 Y118.815
G0 X100.9 Y117.25
G0 X100.279 Y117.25
G1 F2136.7 X102.748 Y119.719 E192.51856
G0 F12000 X102.748 Y119.1
G0 X107.394 Y119.1
G0 X107.394 Y119.72
G1 F2136.7 X112.603 Y100.278 E193.18801
G0 F12000 X112.603 Y100.9
G0 X117.25 Y100.9
G0 X117.25 Y100.279
G1 F2136.7 X119.719 Y102.748 E193.30415
G0 F12000 X119.1 Y102.748
G0 X119.1 Y101.183
G0 X119.719 Y101.183
G1 F2136.7 X100.28 Y106.391 E193.97349
G0 F12000 X100.9 Y106.391
G0 X100.9 Y108.765
G0 X100.279 Y108.765
G1 F2136.7 X111.234 Y119.719 E194.48876
G0 F12000 X111.234 Y119.1
G0 X113.606 Y119.1
G0 X113.606 Y119.719
G1 F2136.7 X118.815 Y100.279 E195.15815
G0 F12000 X118.815 Y100.9
G0 X119.1 Y107.394
G0 X119.719 Y107.394
G1 F2136.7 X100.279 Y112.603 E195.82753
G0 F12000 X100.9 Y112.603
G0 X100.87 Y100.87
G0 X100.279 Y100.279
G1 F2136.7 X119.719 Y119.719 E196.74193
G0 F12000 X118.8 Y118.918
;MESH:NONMESH
G0 F300 X118.8 Y118.918 Z4.6
G0 F12000 X100.47 Y119.53
G0 X100.2 Y119.8
;TIME_ELAPSED:302.231291
;LAYER:22
;TYPE:WALL-OUTER
;MESH:Surprising Inari-Habbi.stl
G1 F1068.4 X119.8 Y119.8 E197.39383
G1 X119.8 Y110 E197.71978
G1 X119.8 Y100.2 E198.04573
G1 X100.2 Y100.2 E198.69763
G1 X100.2 Y119.8 E199.34952
G0 F12000 X101.182 Y119.72
;TYPE:FILL
G1 F2136.7 X106.392 Y100.279 E200.01895
G0 F12000 X106.392 Y100.9
G0 X108.765 Y100.9
G0 X108.765 Y100.279
G1 F2136.7 X119.719 Y111.234 E200.53422
G0 F12000 X119.1 Y111.234
G0 X119.1 Y113.606
G0 X119.718 Y113.606
G1 F2136.7 X100.28 Y118.815 E201.20354
G0 F12000 X100.9 Y118.815
G0 X100.9 Y117.25
G0 X100.279 Y117.25
G1 F2136.7 X102.748 Y119.719 E201.31967
G0 F12000 X102.748 Y119.1
G0 X107.394 Y119.1
G0 X107.394 Y119.72
G1 F2136.7 X112.603 Y100.278 E201.98912
G0 F12000 X112.603 Y100.9
G0 X117.25 Y100.9
G0 X117.25 Y100.279
G1 F2136.7 X119.719 Y102.748 E202.10526
G0 F12000 X119.1 Y102.748
G0 X119.1 Y101.183
G0 X119.719 Y101.183
G1 F2136.7 X100.28 Y106.391 E202.7746
G0 F12000 X100.9 Y106.391
G0 X100.9 Y108.765
G0 X100.279 Y108.765
G1 F2136.7 X111.234 Y119.719 E203.28987
G0 F12000 X111.234 Y119.1
G0 X113.606 Y119.1
G0 X113.606 Y119.719
G1 F2136.7 X118.815 Y100.279 E203.95926
G0 F12000 X118.815 Y100.9
G0 X119.1 Y107.394
G0 X119.719 Y107.394
G1 F2136.7 X100.279 Y112.603 E204.62864
G0 F12000 X100.9 Y112.603
G0 X100.87 Y100.87
G0 X100.279 Y100.279
G1 F2136.7 X119.719 Y119.719 E205.54304
G0 F12000 X118.8 Y118.918
;MESH:NONMESH
G0 F300 X118.8 Y118.918 Z4.8
G0 F12000 X100.47 Y119.53
G0 X100.2 Y119.8
;TIME_ELAPSED:315.514371
;LAYER:23
;TYPE:WALL-OUTER
;MESH:Surprising Inari-Habbi.stl
G1 F1068.4 X119.8 Y119.8 E206.19494
G1 X119.8 Y110 E206.52089
G1 X119.8 Y100.2 E206.84684
G1 X100.2 Y100.2 E207.49874
G1 X100.2 Y119.8 E208.15064
G0 F12000 X101.182 Y119.72
;TYPE:FILL
G1 F2136.7 X106.392 Y100.279 E208.82006
G0 F12000 X106.392 Y100.9
G0 X108.765 Y100.9
G0 X108.765 Y100.279
G1 F2136.7 X119.719 Y111.234 E209.33533
G0 F12000 X119.1 Y111.234
G0 X119.1 Y113.606
G0 X119.718 Y113.606
G1 F2136.7 X100.28 Y118.815 E210.00465
G0 F12000 X100.9 Y118.815
G0 X100.9 Y117.25
G0 X100.279 Y117.25
G1 F2136.7 X102.748 Y119.719 E210.12079
G0 F12000 X102.748 Y119.1
G0 X107.394 Y119.1
G0 X107.394 Y119.72
G1 F2136.7 X112.603 Y100.278 E210.79024
G0 F12000 X112.603 Y100.9
G0 X117.25 Y100.9
G0 X117.25 Y100.279
G1 F2136.7 X119.719 Y102.748 E210.90637
G0 F12000 X119.1 Y102.748
G0 X119.1 Y101.183
G0 X119.719 Y101.183
G1 F2136.7 X100.28 Y106.391 E211.57572
G0 F12000 X100.9 Y106.391
G0 X100.9 Y108.765
G0 X100.279 Y108.765
G1 F2136.7 X111.234 Y119.719 E212.09098
G0 F12000 X111.234 Y119.1
G0 X113.606 Y119.1
G0 X113.606 Y119.719
G1 F2136.7 X118.815 Y100.279 E212.76037
G0 F12000 X118.815 Y100.9
G0 X119.1 Y107.394
G0 X119.719 Y107.394
G1 F2136.7 X100.279 Y112.603 E213.42976
G0 F12000 X100.9 Y112.603
G0 X100.87 Y100.87
G0 X100.279 Y100.279
G1 F2136.7 X119.719 Y119.719 E214.34415
G0 F12000 X118.8 Y118.918
;MESH:NONMESH
G0 F300 X118.8 Y118.918 Z5
G0 F12000 X100.47 Y119.53
G0 X100.2 Y119.8
;TIME_ELAPSED:328.797451
;LAYER:24
;TYPE:WALL-OUTER
;MESH:Surprising Inari-Habbi.stl
G1 F1068.4 X119.8 Y119.8 E214.99605
G1 X119.8 Y110 E215.322
G1 X119.8 Y100.2 E215.64795
G1 X100.2 Y100.2 E216.29985
G1 X100.2 Y119.8 E216.95175
G0 F12000 X101.182 Y119.72
;TYPE:FILL
G1 F2136.7 X106.392 Y100.279 E217.62117
G0 F12000 X106.392 Y100.9
G0 X108.765 Y100.9
G0 X108.765 Y100.279
G1 F2136.7 X119.719 Y111.234 E218.13644
G0 F12000 X119.1 Y111.234
G0 X119.1 Y113.606
G0 X119.718 Y113.606
G1 F2136.7 X100.28 Y118.815 E218.80576
G0 F12000 X100.9 Y118.815
G0 X100.9 Y117.25
G0 X100.279 Y117.25
G1 F2136.7 X102.748 Y119.719 E218.9219
G0 F12000 X102.748 Y119.1
G0 X107.394 Y119.1
G0 X107.394 Y119.72
G1 F2136.7 X112.603 Y100.278 E219.59135
G0 F12000 X112.603 Y100.9
G0 X117.25 Y100.9
G0 X117.25 Y100.279
G1 F2136.7 X119.719 Y102.748 E219.70748
G0 F12000 X119.1 Y102.748
G0 X119.1 Y101.183
G0 X119.719 Y101.183
G1 F2136.7 X100.28 Y106.391 E220.37683
G0 F12000 X100.9 Y106.391
G0 X100.9 Y108.765
G0 X100.279 Y108.765
G1 F2136.7 X111.234 Y119.719 E220.89209
G0 F12000 X111.234 Y119.1
G0 X113.606 Y119.1
G0 X113.606 Y119.719
G1 F2136.7 X118.815 Y100.279 E221.56148
G0 F12000 X118.815 Y100.9
G0 X119.1 Y107.394
G0 X119.719 Y107.394
G1 F2136.7 X100.279 Y112.603 E222.23087
G0 F12000 X100.9 Y112.603
G0 X100.87 Y100.87
G0 X100.279 Y100.279
G1 F2136.7 X119.719 Y119.719 E223.14526
G0 F12000 X118.8 Y118.918
;TIME_ELAPSED:341.630332
M140 S0
G91 ;Relative positioning
G1 E-2 F2700 ;Retract a bit
G1 E-2 Z0.2 F2400 ;Retract and raise Z
G1 X5 Y5 F3000 ;Wipe out
G1 Z10 ;Raise Z more
G90 ;Absolute positioning

G28 X0 Y0 ;Present print
M106 S0 ;Turn-off fan
M104 S0 ;Turn-off hotend
M140 S0 ;Turn-off bed

M84 X Y E ;Disable all steppers but Z

M82 ;absolute extrusion mode
M104 S0
;End of Gcode
;SETTING_3 {"global_quality": "[general]\\nversion = 4\\nname = Standard Quality
;SETTING_3  #2\\ndefinition = creality_ender5\\n\\n[metadata]\\ntype = quality_c
;SETTING_3 hanges\\nquality_type = standard\\nsetting_version = 20\\n\\n[values]
;SETTING_3 \\nadhesion_type = skirt\\nsupport_enable = True\\n\\n", "extruder_qu
;SETTING_3 ality": ["[general]\\nversion = 4\\nname = Standard Quality #2\\ndefi
;SETTING_3 nition = creality_ender5\\n\\n[metadata]\\ntype = quality_changes\\nq
;SETTING_3 uality_type = standard\\nsetting_version = 20\\nposition = 0\\n\\n[va
;SETTING_3 lues]\\ncool_fan_enabled = False\\ninfill_pattern = triangles\\ninfil
;SETTING_3 l_sparse_density = 20.0\\nretraction_enable = False\\nskirt_brim_mini
;SETTING_3 mal_length = 25.0\\nskirt_gap = 2\\nskirt_line_count = 1\\ntop_bottom
;SETTING_3 _thickness = 0\\nwall_line_count = 1\\n\\n"]}
